# Supplementary material for: Whole Genome Characterization and Evolutionary Analysis of G1P[8] Rotavirus A Strains during the Pre- and Post-Vaccine Periods in Mozambique (2012–2017)
Source: Pathogens. 2020 Dec 6;9(12):1026. doi: 10.3390/pathogens9121026 (PMC7762294; doi:10.3390/pathogens9121026)
Supplement: Supplementary file 1 [file pathogens-09-01026-s001.zip › Table S1 Genome assembly of Mozambican G1P[8] strains from 2012 to 2017.xls]

## Sheet: Sheet3
	Table S1 : Genome assembly of Mozambican Wa-like G1P8 strains from 2012 to 2017
	Strain name	Paired end reads trimmed	Protein (genetic segment)
				VP1 (1)	VP2 (2)	VP3 (3)	VP4 (4)	VP6 (6)	VP7 (9)	NSP1 (5)	NSP2 (8)	NSP3 (7)	NSP4 (10)	NSP5/6 (11)
	RVA/Human-wt/MOZ/MAN0033/2012/G1P[8]	309511	% ORF	100	100	100	100	100	100	100	100	100	100	100
			% length	100	100	100	100	100	100	99.3	100	99.9	100	100
			Average coverage	2466.3	2602.4	2886.3	3252.07	2054.85	1497.16	2808.16	1531.59	1761.71	2397.54	1164.1
			% Identity	99.8	99.85	99.85	99.91	100	99.81	99.8	99.81	99.8	100	100
	RVA/Human-wt/MOZ/HGM0007/2014/G1P[8]	550394	% ORF	100	100	100	100	100	100	100	100	100	100	100
			% length	100	100	100	100	100	100	100	100	99.9	100	99.5
			Average coverage	3165.84	2817.74	3890.62	4497.56	5642.41	6835.56	5315.22	5229.73	5573.62	7421.55	6448.2
			% Identity	99.7	99.5	99.11	99.7	99.78	99.7	98.98	99.5	99	99	99.2
	RVA/Human-wt/MOZ/HGM0033/2014/G1P[8]	894503	% ORF	100	100	100	100	100	100	100	100	100	100	100
			% length	100	100	100	100	100	100	100	100	99.9	100	99.5
			Average coverage	1407.45	1236.65	1527.16	1559.02	1863.98	1905.81	1763.99	1570.41	1765.3	1291.11	1233.84
			% Identity	99.6	99.7	99.11	99.7	99.85	99.2	99.1	99.7	99.1	99.3	99.4
	RVA/Human-wt/MOZ/HGM0048/2014/G1P[8]	92448	% ORF	100	100	100	100	100	100	100	100	100	100	100
			% length	100	100	100	100	100	100	100	100	100	100	100
			Average coverage	606	542	735	901	1367	1658	1191	1382	1663	1758	1777
			% Identity	99.7	99.6	99.11	99.8	99.71	99.7	99.04	98.4	99.07	98.7	99.2
	RVA/Human-wt/MOZ/HGM0059/2014/G1P[8]	82098	% ORF	100	-	-	100	100	100	100	100	100	100	100
			% length	100	₋	₋	100	100	100	100	100	100	100	100
			Average coverage	450	₋	₋	637	1165	1483	799	967	1180	1962	1895
			% Identity	99.6	₋	₋	99.8	99	99.7	97.7	98.5	98.98	99.07	99.2
	RVA/Human-wt/MOZ/HCN0154/2015/G1P[8]	209339	% ORF	100	100	100	100	100	100	100	100	100	100	100
			% length	100	100	100	100	100	100	100	100	100	100	100
			Average coverage	921	1758	654	908	814	904	962	995	1166	1294	2223
			% Identity	99.6	99.5	99	99.6	99	99.4	99.1	98.6	99.07	98.7	99
	RVA/Human-wt/MOZ/HJM0338/2015/G1P[8]	137395	% ORF	100	100	100	100	100	100	100	100	100	100	100
			% length	100	100	100	100	100	100	100	100	100	100	100
			Average coverage	1577	3671	1292	1720	2045	2037	2317	1915	2193	2570	2957
			% Identity	99.5	99.5	99.07	99.66	99	99.5	97.6	98.4	97	98.5	99.2
	RVA/Human-wt/MOZ/HGM0544/2015/G1P[8]	772283	% ORF	100	100	100	100	100	100	100	100	100	100	100
			% length	100	100	100	100	100	100	100	100	99.3	98.9	98.1
			Average coverage	1722.03	1984.26	5843.26	5240.84	3129.45	2180.87	2593.71	2067.41	1617.15	941.97	1626.05
			% Identity	99.3	99.5	99.31	99.6	99.6	99.6	98.7	99.7	98.9	99.4	99.3
	RVA/Human-wt/MOZ/HCN0666/2015/G1P[8]	834728	% ORF	100	100	100	100	100	100	100	100	100	100	100
			% length	99.8	99.7	99.6	99.4	99.7	99	99.5	97.1	99.6	99.4	98.8
			Average coverage	9404.22	8502.65	9833.25	13132.6	12523	10724	13269.1	7399.74	8393.6	8252.79	3246.97
			% Identity	99.6	99.4	98.96	99.3	99.7	99.3	98.9	99.5	98.8	99.3	99.3
	RVA/Human-wt/MOZ/HCN0690/2015/G1P[8]	130048	% ORF	100	100	100	99	100	100	100	100	100	100	100
			% length	99.8	100	99.8	98.7	98.9	96.2	99.4	97.7	99.9	89.5	99.2
			Average coverage	762.59	821.53	933.68	1539.3	1692.41	1080.44	1056.02	599.89	776.13	478.95	800.93
			% Identity	99.4	99.6	98.8	99.4	99.7	99.4	99	99.8	98.9	99.4	99.3
	RVA/Human-wt/MOZ/HCN0727/2015/G1P[8]	732066	% ORF	100	100	100	100	100	100	100	100	100	100	100
			% length	100	100	100	100	100	100	99	99.7	99.9	100	99.5
			Average coverage	3141.23	2985.8	3801.49	4720.8	6113.37	5405.6	5760.76	4989.21	5060.98	6255.68	5679.98
			% Identity	99.6	99.5	98.96	99.49	99.71	99.6	99.4	99.72	98.9	99.4	99.3
	RVA/Human-wt/MOZ/HCN0753/2015/G1P[8]	832365	% ORF	100	100	100	100	100	100	100	100	100	100	100
			% length	100	100	100	100	100	100	100	100	99.9	100	99.5
			Average coverage	6252.92	5228.98	8111.4	9219.76	11648.9	12438	10815.1	8396.25	10451.9	13392	10158.9
			% Identity	99.6	99.5	98.92	99.1	99.7	99.6	99	99.6	98.9	99.2	99.04
	RVA/Human-wt/MOZ/HCN0874/2016/G1P[8]	2897644	% ORF	100	100	100	100	100	100	100	100	100	100	100
			% length	100	100	100	100	100	100	100	100	99.9	98.9	100
			Average coverage	16993.4	15670.1	17144	27610.3	26358.3	16685.8	18919.4	10457.5	12676	6045.35	9705.78
			% Identity	99.5	99.1	98.88	99.3	99.6	99.3	99	99.8	98.8	99.4	99.4
	RVA/Human-wt/MOZ/HCN1011/2016/G1P[8]	346985	% ORF	100	100	100	100	100	100	100	100	100	100	100
			% length	100	100	100	100	100	100	100	100	100	100	100
			Average coverage	1681	1368	2231	2008	3826	4579	3351	3162	3824	5922	4778
			% Identity	99.4	99.5	98.88	99.3	99	99.4	98.91	98.6	98.88	98.5	99.2
	RVA/Human-wt/MOZ/HPQ1152/2016/G1P[8]	259362	% ORF	100	100	100	100	100	100	100	100	100	100	100
			% length	100	100	100	100	100	100	100	100	100	100	100
			Average coverage	1155	967	1526	1568	2564	3047	2342	1997	2196	3371	2682
			% Identity	99.5	99.4	98.69	99.45	99	99.4	99.04	98.4	98.24	98.5	98.6
	RVA/Human-wt/MOZ/HCN1181/2016/G1P[8]	303470	% ORF	100	100	100	100	100	100	100	100	100	100	100
			% length	100	100	100	100	100	100	100	100	99.9	100	99.5
			Average coverage	762.17	757.36	988.26	1320.8	2137.11	2020.39	1808.7	1468.36	1703.93	3198.98	3198.98
			% Identity	99.3	99.5	98.76	99.36	99.6	99.3	98.9	99.8	98.88	99	99.5
	RVA/Human-wt/MOZ/HGM1234/2016/G1P[8]	444290	% ORF	100	100	100	100	100	100	100	100	100	100	100
			% length	100	100	100	100	100	100	100	100	99.9	99.6	99.5
			Average coverage	1888.22	1681.79	2288.8	3000.45	4744.13	5240.64	3546.08	3670.06	4276.08	6931.08	5905.55
			% Identity	99.4	99.4	98.73	99.49	99.6	99.3	98.8	99.5	98.7	99.2	99.2
	RVA/Human-wt/MOZ/HGM1245/2016/G1P[8]	1032445	% ORF	100	100	100	100	100	100	100	100	100	100	100
			% length	100	100	100	100	100	100	100	100	99.9	100	99.5
			Average coverage	6258.87	5704.89	6978.36	9874.46	11097.2	9081.23	8443.04	7147.72	9503.44	10841.9	8926.64
			% Identity	99.5	99.4	99.49	99.49	99.6	99.3	98.8	99.5	98.7	99.2	99.2
	RVA/Human-wt/MOZ/HGM1265/2016/G1P[8]	300402	% ORF	100	100	100	100	100	100	100	100	100	100	100
			% length	100	100	100	100	100	100	100	100	100	100	100
			Average coverage	2014	1597	2673	2633	3978	4971	3701	3603	4153	5110	3601
			% Identity	99.45	99.4	98.7	99.4	99.63	99.3	98.85	98.3	98.79	98.5	99
	RVA/Human-wt/MOZ/HCN1336/2016/G1P[8]	354697	% ORF	100	100	100	100	100	100	100	100	100	100	100
			% length	100	100	100	100	100	100	100	100	100	100	100
			Average coverage	4125	3570	5048	4954	3165	2850	4913	2521	2698	2108	1767
			% Identity	99.4	99.4	98.8	99.24	99	99.3	98.7	98.4	98.88	98.5	99.2
	RVA/Human-wt/MOZ/HCN1358/2016/G1P[8]	602115	% ORF	100	100	100	100	100	100	100	100	100	100	100
			% length	100	100	100	100	100	100	100	100	99.9	99.6	99.5
			Average coverage	4010.65	4148.91	4161	9317.78	11837.4	6952.18	7196.96	7415.81	8867.08	10502	9442.78
			% Identity	99.4	99.4	98.8	99.2	99.4	99.3	98.7	99.6	98.8	99	99.5
	RVA/Human-wt/MOZ/HCN1418/2016/G1P[8]	474570	% ORF	100	100	100	100	100	100	100	100	100	100	100
			% length	100	100	100	100	100	100	100	100	99.9	100	99.5
			Average coverage	1812.15	1674.43	1984.93	3129.52	4793.24	4424.13	3753.66	3278.36	4170.42	7315.28	5304.63
			% Identity	99.4	99.4	98.8	99.2	99.4	99.3	98.7	99.6	98.8	99	99.3
	RVA/Human-wt/MOZ/HCN1531/2017/G1P[8]	480906	% ORF	100	100	100	100	100	100	100	100	100	100	100
			% length	100	100	100	100	100	100	100	100	99.9	100	99.5
			Average coverage	1045.1	1044.82	1233.94	1659.49	3072.17	3144.89	2254.81	2400.72	2725.77	4991.32	4081.38
			% Identity	99.4	99.4	98.8	99.2	99.4	99.3	98.5	99.6	98.7	98.9	99.2
	RVA/Human-wt/MOZ/HCN1552/2017/G1P[8]	488782	% ORF	100	100	100	100	100	100	100	100	100	100	100
			% length	100	100	100	100	100	100	100	100	99.9	100	100
			Average coverage	1291.01	1241.21	1493.51	1725.52	3580.16	3423.3	2381.26	2764.92	3163.78	4965.01	5235.54
			% Identity	99.4	99.2	98.8	99.2	99.3	99.3	98.7	99.5	98.7	99	99.3
	RVA/Human-wt/MOZ/HCN1587/2017/G1P[8]	273153	% ORF	100	100	100	100	100	100	100	100	100	100	100
			% length	100	100	100	100	100	100	100	100	99.9	100	99.5
			Average coverage	866.66	995.08	956.92	1544.15	2572.64	1855.29	1784.86	2150.6	2219.18	3864.2	3603.57
			% Identity	99.3	98.9	98.8	99.2	99.4	99.3	98.6	99.5	98.8	99.2	99.5
	RVA/Human-wt/MOZ/HCN1602/2017/G1P[8]	2563184	% ORF	100	100	100	100	100	100	100	100	100	100	100
			% length	100	100	100	100	100	100	100	100	99.9	100	99.5
			Average coverage	16801.6	14614.3	19971.5	29885.6	40273.9	37766	26556	29445.4	36093.8	46060.5	37259.7
			% Identity	99.4	99.4	98.7	99.2	99.3	99.3	98.6	99.5	98.6	99.2	99.5
	RVA/Human-wt/MOZ/HCN1617/2017/G1P[8]	602115	% ORF	100	100	100	100	100	100	100	100	100	100	100
			% length	100	100	100	100	100	100	100	100	99.9	100	99.5
			Average coverage	3552.49	3455.22	4747.59	5836.9	7790.95	7776.19	6862.01	6144.49	7617.65	9957.86	8098.1
			% Identity	99.3	99.2	98.7	99.1	99.8	99.3	98.7	99.6	98.79	99.07	99.5
	RVA/Human-wt/MOZ/HCN1624/2017/G1P[8]	981434	% ORF	100	100	100	100	100	100	100	100	100	100	100
			% length	100	100	100	100	100	100	100	100	99.9	100	99.5
			Average coverage	4907.9	4499.51	6270.71	8367.46	10230.3	10147.6	9082.05	8519.38	9972.74	11927	9612.05
			% Identity	99.4	99.4	98.8	99.2	99.4	99.3	98.6	99.5	98.8	99.2	99.5
	RVA/human-wt/MOZ/HCN1625/2017/G1P[8]	526275	% ORF	100	100	100	100	100	100	100	100	100	100	100
			% length	100	100	100	100	100	100	100	100	99.9	100	99.5
			Average coverage	1752.32	1698.45	2122.56	3071.64	4869.6	4402.14	3532.47	3158.86	4280.44	7440.52	5572.77
			% Identity	99.4	99.4	98.76	99.1	99.4	99.3	98.5	99.6	98.6	99.2	99
	RVA/Human-wt/MOZ/HGM1641/2017/G1P[8]	975709	% ORF	100	100	100	100	100	100	100	100	100	100	100
			% length	100	100	100	100	100	100	100	100	99.9	100	99.5
			Average coverage	6264.04	5426.98	5426.98	11029.4	11859	11874.8	10379.2	8161	11083.4	12618.7	9162.5
			% Identity	99.5	99.5	98.9	99.7	99.3	99.4	99.1	99.5	98.6	99.2	99.3
	RVA/Human-wt/MOZ/HJM1646/2017/G1P[8]	521526	% ORF	100	100	100	100	100	100	100	100	100	100	100
			% length	100	100	100	100	100	100	99.8	100	99.9	100	99.5
			Average coverage	2247.87	2430.69	4778.37	5611.2	4416	3726.1	5150.27	2588.04	3367.18	3632.62	2745.65
			% Identity	99.6	99.3	99.6	99.5	99.9	99.7	99.1	99.6	99	99.8	99.7
	RVA/Human-wt/MOZ/HJM1650/2017/G1P[8]	1088564	% ORF	100	100	100	100	100	100	100	100	100	100	100
			% length	100	100	100	100	100	100	99.4	100	99.9	100	99.5
			Average coverage	4777.35	4973.52	5787.55	10613.1	9656.3	8441.15	8863.63	8156.33	9506.22	10112.8	8510.85
			% Identity	99.4	99.4	98.7	99.7	99.3	99.4	98.9	99.24	99.07	99.2	99.2
	RVA/Human-wt/MOZ/HCN1658/2017/G1P[8]	779579	% ORF	100	100	100	100	100	100	100	100	100	100	100
			% length	100	100	100	100	100	100	99.4	100	99.9	100	99.5
			Average coverage	3592.59	3345.82	4205.96	6322.7	4739.33	3255.01	5711.88	3626.19	3694.28	4229	3097.84
			% Identity	99.3	99.4	98.6	99.1	99.4	99.1	98.7	99.5	98.6	99	99.5
	RVA/Human-wt/MOZ/HCB1682/2017/G1P[8]	1135363	% ORF	100	100	100	100	100	100	100	100	100	100	100
			% length	100	100	100	100	100	100	100	100	99.9	100	99.5
			Average coverage	4397.69	4840.78	6225.66	9911.78	8541.66	8208.05	11408.8	5463.42	6796.16	9062.67	6238.28
			% Identity	99.5	99.3	99	99.8	99.5	99.72	98.7	99.5	99	98.9	99.7
	RVA/Human-wt/MOZ/HPQ1706/2017/G1P[8]	898871	% ORF	100	100	100	100	100	100	100	100	100	100	100
			% length	100	100	100	100	100	100	100	100	99.9	100	99.5
			Average coverage	2337.78	2060.44	2731.81	4966.74	10877.8	8148.37	8467.99	3652.31	5990.25	14257.5	11348.5
			% Identity	99.6	98.9	98.7	99.5	99.5	99.6	98.8	99.1	98.6	98.9	99.7
	RVA/Human-wt/MOZ/HGM1789/2017/G1P[8]	762769	% ORF	100	100	100	100	100	100	100	100	100	100	99.5
			% length	100	100	100	100	100	100	100	100	99.9	100	99.5
			Average coverage	3683.27	3758.77	4716.32	7902.08	6477.2	5730.01	7283.06	5081.18	5238.14	6204.93	5508.08
			% Identity	99.5	99.5	98.8	99.7	99.6	99.6	99	99.5	98.9	98.9	99.7
	Supplementary Table 1: Genome assembly of Mozambican Wa-like G1P[8] strains from 2012 to 2017. The Length and percentage of ORF for Wa-like G1P[8] were determined by reference mapping using strains RVA/Human-tc/USA/Wa/1974/G1P[8], RVA/Human-wt/MWI/BID14F/2012/G1P[8] and RVA/Human-wt/IND/RV1305/2013/G1P[8] for VP7 and VP4 and for the backbone (VP1-VP2-VP3-VP6-NSP1-NSP2-NSP3-NSP4-NSP5/6) RVA/Human-…
