# Supplementary material for: Whole Genome Characterization and Evolutionary Analysis of G1P[8] Rotavirus A Strains during the Pre- and Post-Vaccine Periods in Mozambique (2012–2017)
Source: Pathogens. 2020 Dec 6;9(12):1026. doi: 10.3390/pathogens9121026 (PMC7762294; doi:10.3390/pathogens9121026)
Supplement: Supplementary file 1 [file pathogens-09-01026-s001.zip › Table S2 Nucleotide identities of the Mozambican and Rotarix® vaccine strains.xlsx]

## Sheet: Sheet1
	Table S2: Nucleotide identities of the Mozambican and Rotarix® vaccine strains
	Segment	% Identity between the Mozambican strains	% Identity between the Mozambican strains and Rotarix® vacine strain
	VP7	92.5–100.0%	93.8–96.8%
	VP4	95.8–100.0%	90.0–90.3%
	VP6	95.1–100.0%	89.4–90.3%
	VP1	97.6–100.0%	94.2–94.7%
	VP2	97.5–100.0%	93.0–93.3%
	VP3	96.5–100.0%	90.6–91.6%,
	NSP1	95.7–100.0%	84.0–84.5%
	NSP2	97.0–100.0%	89.8–90.4%
	NSP3	94.1–100.0%	95.4–97.9%
	NSP4	96.2–100.0%	90.5–91.9%
	NSP5	98.3–100.0%	92.4–93.4%
